# Supplementary material for: Identification of interactions between genetic risk scores and dietary patterns for personalized prevention of kidney dysfunction in a population-based cohort
Source: Nutr Diabetes. 2024 Aug 14;14:62. doi: 10.1038/s41387-024-00316-z (PMC11325018; doi:10.1038/s41387-024-00316-z)
Supplement: Supplementary file 2 — Supplementary table 1 [file 41387_2024_316_MOESM2_ESM.xlsx]

## Sheet: Sheet1
Supplementary table 1. Factor group classification according to food
Factor group	Food
FG1	white rice
FG2	whole grain
FG3	noodles and dumpling
FG4	wheat flour and bread
FG5	potatoes and corn
FG6	sweets
FG7	fermented paste, sauce, and seasoning
FG8	bean, tofu, and soymilk
FG9	nuts and seeds
FG10	vegetables
FG11	kimchi
FG12	mushroom
FG13	fruits
FG14	meat and its product
FG15	eggs
FG16	fish and shellfish
FG17	seaweeds
FG18	milk and dairy products
FG19	oil
FG20	beverage
FG21	alcohol
FG22	coffee and tea
