# Supplementary material for: Identification of interactions between genetic risk scores and dietary patterns for personalized prevention of kidney dysfunction in a population-based cohort
Source: Nutr Diabetes. 2024 Aug 14;14:62. doi: 10.1038/s41387-024-00316-z (PMC11325018; doi:10.1038/s41387-024-00316-z)
Supplement: Supplementary file 3 — Supplementary table 2 [file 41387_2024_316_MOESM3_ESM.xlsx]

## Sheet: Sheet1
Supplementary table 2. Factor loading of food groups for three dietary patterns
Rotated Factor Pattern
	Factor1	Factor2	Factor3
FG1	0.02171	0.0206	0.91756
FG2	0.09591	-0.08553	-0.8839
FG3	0.11621	0.36809	0.07348
FG4	-0.00961	0.59133	-0.11642
FG5	0.45955	0.11705	-0.11391
FG6	-0.09519	0.36187	0.05705
FG7	0.53827	-0.18602	-0.00661
FG8	0.39374	0.14224	-0.18815
FG9	0.0915	0.27844	-0.10946
FG10	0.6682	0.18905	-0.04471
FG11	0.67904	0.17588	0.06029
FG12	0.50098	-0.1208	0.13315
FG13	0.41424	0.29441	-0.09457
FG14	0.427	0.11707	0.04707
FG15	0.23619	0.57912	0.15371
FG16	0.10433	0.5213	0.08068
FG17	0.24991	0.3221	-0.01257
FG18	0.44151	0.52312	-0.05486
FG19	0.45748	0.26876	-0.12593
FG20	0.13867	0.3833	-0.16944
FG21	0.04683	0.48568	0.12136
FG22	0.04737	0.313	-0.17644
