# Supplementary material for: Identification of interactions between genetic risk scores and dietary patterns for personalized prevention of kidney dysfunction in a population-based cohort
Source: Nutr Diabetes. 2024 Aug 14;14:62. doi: 10.1038/s41387-024-00316-z (PMC11325018; doi:10.1038/s41387-024-00316-z)
Supplement: Supplementary file 4 — Supplementary table 3 [file 41387_2024_316_MOESM4_ESM.xlsx]

## Sheet: Sheet1
Supplementary table 3. Representative nutrient intakes according to the tertiles of three dietary pattern scores
	Tertile of Each Pattern Score
		T1	T2	T3
Prudent pattern
	N	2742	2744	2744
	Energy (kcal/d)	1666.19±488.89	1871.62±494.80	2268.93±680.22	<.0001
	Carbohydrate (g)	300.19±83.49	300.42±85.95	392.76±120.54	<.0001
	Protein (g)	51.70±18.26	63.07±19.33	82.65±29.06	<.0001
	Lipid (g)	25.78±15.21	30.64±15.73	39.68±20.30	<.0001
Flour-based and animal food pattern					<.0001
	N	2742	2744	2744
	Energy (kcal/d)	1661.01±522.97	1832.86±486.41	2312.87±629.25	<.0001
	Carbohydrate (g)	316.01±102.47	327.25±93.53	380.12±108.41	<.0001
	Protein (g)	51.05±18.14	61.14±17.90	85.24±27.83	<.0001
	Lipid (g)	19.04±9.58	28.79±10.48	48.27±19.36	<.0001
White rice pattern					<.0001
	N	2742	2744	2744
	Energy (kcal/d)	2016.17±524.88	1900.11±731.64	1890.71±560.19	<.0001
	Carbohydrate (g)	352.18±87.47	332.41±133.84	338.81±87.05	<.0001
	Protein (g)	70.74±22.86	65.41±28.07	61.29±26.20	<.0001
	Lipid (g)	33.82±16.54	32.42±18.69	29.76±19.70	<.0001
