# Supplementary material for: Identification of interactions between genetic risk scores and dietary patterns for personalized prevention of kidney dysfunction in a population-based cohort
Source: Nutr Diabetes. 2024 Aug 14;14:62. doi: 10.1038/s41387-024-00316-z (PMC11325018; doi:10.1038/s41387-024-00316-z)
Supplement: Supplementary file 5 — Supplementary table 4 [file 41387_2024_316_MOESM5_ESM.xlsx]

## Sheet: Sheet1
Supplementary table 4. The odds ratios of kidney dysfunction according to the genetic risk group
	Group of Genetic Risk
	GR low	GR high
	OR	OR (95% CI)
	1605/3959	2254/4271
model1	1.00 (ref.)	1.681 (1.537-1.838)	<.0001
model2	1.00 (ref.)	1.597 (1.456-1.751)	<.0001
