# Supplementary material for: Identification of interactions between genetic risk scores and dietary patterns for personalized prevention of kidney dysfunction in a population-based cohort
Source: Nutr Diabetes. 2024 Aug 14;14:62. doi: 10.1038/s41387-024-00316-z (PMC11325018; doi:10.1038/s41387-024-00316-z)
Supplement: Supplementary file 6 — Supplementary table 5 [file 41387_2024_316_MOESM6_ESM.xlsx]

## Sheet: Sheet1
Supplementary table 5. The odds ratios of kidney dysfunction according to the dietary pattern score
	Tertile of Each Pattern Score
	T1	T2	T3
	OR	OR (95% CI)	OR (95% CI)
Prudent pattern
	1295/2742	1335/2744	1229/2744
model1	1.00 (ref.)	1.052 (0.944-1.171)	0.883 (0.793-0.984)	0.005
model2	1.00 (ref.)	1.023 (0.915-1.145)	0.904 (0.800-1.021)	0.0954
Flour-based and animal food pattern
	1295/2872	1213/2744	1351/2744
model1	1.00 (ref.)	1.089 (0.974-1.218)	1.482 (1.320-1.664)	<.0001
model2	1.00 (ref.)	0.960 (0.852-1.081)	1.308 (1.140-1.501)	<.0001
White rice pattern
	1366/2742	1264/2744	1229/2744
model1	1.00 (ref.)	0.881 (0.791-0.981)	0.821 (0.737-0.914)	0.0013
model2	1.00 (ref.)	0.950 (0.850-1.062)	0.980 (0.875-1.098)	0.661
